# Supplementary material for: Characterisation of parasympathetic ascending nerves in human colon
Source: Front Neurosci. 2022 Dec 1;16:1072002. doi: 10.3389/fnins.2022.1072002 (PMC9752816; doi:10.3389/fnins.2022.1072002)
Supplement: Supplementary file 1 [file Data_Sheet_1.zip]

Archive with 4 entries (4 files):
- Data Sheet 1.PDF
- Data Sheet 2.PDF
- Data Sheet 3.PDF
- Video 1.AVI
